# Supplementary material for: Rapid Degradation of Bisphenol F Using Magnetically Separable Bimetallic Biochar Composite Activated by Peroxymonosulfate
Source: Molecules. 2024 Nov 24;29(23):5545. doi: 10.3390/molecules29235545 (PMC11643965; doi:10.3390/molecules29235545)
Supplement: Supplementary file 1 [file molecules-29-05545-s001.zip]

Archive with 1 entries (1 files):
- molecules-3305910-supplementary.pdf
